# Supplementary material for: Association between ZASP/LDB3 Pro26Ser and Inclusion Body Myopathy
Source: Int J Mol Sci. 2024 Jun 14;25(12):6547. doi: 10.3390/ijms25126547 (PMC11203685; doi:10.3390/ijms25126547)
Supplement: Supplementary file 1 [file ijms-25-06547-s001.zip]

Archive with 2 entries (2 files):
- Figure S1.pdf
- Table S1 Supplementary.xls
