# Supplementary material for: Association between ZASP/LDB3 Pro26Ser and Inclusion Body Myopathy
Source: Int J Mol Sci. 2024 Jun 14;25(12):6547. doi: 10.3390/ijms25126547 (PMC11203685; doi:10.3390/ijms25126547)
Supplement: Supplementary file 1 [file ijms-25-06547-s001.zip › Table S1 Supplementary.xls]

## Sheet: Sheet1
	Table S1 Supplementary: clinical comparison between our family and previously reported family sharing the same LDB3 variant
		Family described in this paper			Family described by Cassandrini et al., 2021 [19]
	Patient	Proband	Sister		Proband	Sister
	Sex	M	F		M	F
	Age at examination (Years)	56	60		71	76
	Age of onset (Years)	45			55
	First symptoms	Difficulty in climbing stairs, rising from a chair or from the floor			Difficulty in climbing stairs and easy fatigability
	CPK (U/L)	Slightly elevated, max 259 U/L			Normal
	Skeletal muscle imaging	First MRI (age 48 years): Adipose degeneration and hypotrophy affecting the quadriceps and thigh muscles, with relative sparing of the adductors and of the rectus femoris. Minimal leg involvement. Five-year follow-up: Moderate to severe fibroadipose degeneration progressively involving also pelvic girdle, especially gluteus and tensor fascia lata, calf muscles (gastrocnemius) and all shoulder gir…	Not performed		At age 71 years Abdominal MRI: fatty infiltration of the psoas CT scan: discrete fibro-fatty replacement of abdominal muscles, discrete to severe involvement of calf muscles, marked involvement of thigh muscles with sparing of the rectus femoris. Atrophy of the gluteus maximus.	Muscle CT scans: atrophy of the glutei, mild to moderate fatty substitution of the thigh and leg muscles
	EMG	Myopathic signs in the lower limb, over the years extension in upper limbs, axial and facial muscles			Myopathic
	Motor skills and neurological examination	March 2024 (11 yrs since onset): normal walk with minimal difficulties on toes. Rise from a chair with the help of both hands, unable to perform squats. Handrails to climb stairs, one step at a time. Minimal limitation in the upward conjugated eye movements. No winged scapulae, tendon retractions or pyramidal signs. MRC evaluation of single muscle / muscle groups: neck flexion (3.5/5), elbow flec…	Discrete, selected bilateral weakness at elbow extension (MRC 4/5) and flexion (MRC 4.5/5). Complete bilateral vertical gaze ophthalmoplegia, without ptosis		Age 71 years (16 yrs since onset): banister to climb stairs, unable to walk on his heels. Significant difficulty rising from a squatting or seated position. Moderate atrophy of limb girdles and four limb muscles. Mild, diffuse weakness (MRC 4/5) of the girdle and limb muscles except for the neck flexors, severe weakness of psoas muscles (3/5). Bilateral Achilles tendon contractures. No reported d…	Moderate difficulty walking on the heels and toes, mild-moderate weakness in neck flexors, extensor digitorum communis and psoas muscles.Normal strength in arms and legs.
	Respiratory examination	Normal			Normal
	Cardiac examination	Normal			Normal (echocardiogram and 24-h Holter), first-degree atrioventricular block at EKG
	Disease progression	Slow			Slow
